# Supplementary material for: A Fungal Transcription Regulator of Vacuolar Function Modulates Candida albicans Interactions with Host Epithelial Cells
Source: mBio. 2021 Nov 16;12(6):e03020-21. doi: 10.1128/mBio.03020-21 (PMC8593675; doi:10.1128/mBio.03020-21)
Supplement: TABLE S1 [file mbio.03020-21-st001.xlsx]

## Sheet: Zcf8p ChIP peaks 
peak #	chromosome	start	end	log2 (fold enrichment)	ORF name (build 22)	ORF name (build 19)	common name	annotation	ortholog/best hit in S.cerevisiae
peak_26	Ca21chr5	374330	374830	2.4239	C5_01670W_A	orf19.3208	DAL52	Putative allantoate permease; mutant is viable; similar but not orthologous to S. cerevisiae Dal5
peak_40	Ca21chrR	2105332	2105832	2.41358	CR_09880W_A	orf19.7561	DEF1	RNA polymerase II regulator; role in filamentation, epithelial cell escape, dissemination in RHE model; induced by fluconazole, high cell density; Efg1/hyphal regulated; role in adhesion, hyphal growth on solid media; Spider biofilm induced
peak_19	Ca21chr4	481556	482056	2.39439			ntar760
peak_21	Ca21chr4	787888	788388	2.39143	C4_03700W_A	orf19.1308	VBA1	Predicted membrane transporter, member of the drug:proton antiporter (14 spanner) (DHA2) family, major facilitator superfamily (MFS)	VBA1
peak_21	Ca21chr4	787888	788388	2.39143	C4_03690C_A	orf19.1309		Has domain(s) with predicted role in RNA catabolic process and ribonuclease H2 complex localization
peak_14	Ca21chr3	953478	953978	2.36011	C3_04530C_A	orf19.5908	TEC1	TEA/ATTS transcription factor; white cell pheromone response, hyphal gene regulation; required for Spider and RPMI biofilm formation; regulates BCR1; Cph2 regulated transcript; alkaline, rat catheter, Spider, flow model biofilm induced	TEC1
peak_39	Ca21chrR	1525821	1526321	2.31521	CR_07060C_A	orf19.2356	CRZ2	C2H2 transcription factor, involved in regulation of early adaptation to murine GI tract; Rim101-repressed at pH 8; required for yeast cell adherence to silicone substrate; Spider biofilm induced
peak_5	Ca21chr1	2868525	2869025	2.31095	C1_13130C_A	orf19.4940		Putative histidine permease; fungal-specific (no human or murine homolog); Hap43p-induced gene
peak_31	Ca21chr6	765156	765656	2.26563	C6_03600C_A	orf19.5728		Putative cytochrome P450; Spider biofilm induced
peak_17	Ca21chr3	1728087	1728587	2.24387	C3_07560W_A	orf19.6734	TCC1	Putative transcription factor/corepressor; regulation of filamentation and virulence; interacts with Tup1; regulates hypha-specific gene expression; contains 4 tetratricopeptide repeat (TPR) motifs; flucytosine repressed; Tbp1-induced
peak_8	Ca21chr2	163524	164024	2.18612	C2_01000W_A	orf19.2023	HGT7	Putative MFS glucose transporter; glucose, fluconazole, Snf3 induced, expressed at high glucose; 20 member C. albicans glucose transporter family; 12 TM regions predicted; flow model biofilm induced; Spider biofilm repressed
peak_20	Ca21chr4	635845	636345	2.163	C4_03050C_A	orf19.2686	CPS1	Ortholog(s) have carboxypeptidase activity, role in nitrogen compound metabolic process, proteolysis involved in cellular protein catabolic process and fungal-type vacuole lumen localization	CPS1
peak_42	Ca21chrR	2169331	2169831	2.12762			orf19.7590_antisense2
peak_18	Ca21chr3	1759252	1759752	2.11611	C3_07730W_A	orf19.6713	WOR4	Predicted C2H2 zinc finger protein, involved in transcriptional regulation of white-opaque phenotypic switching; activator of the opaque cell type
peak_18	Ca21chr3	1759252	1759752	2.11611	C3_07720C_A	orf19.6715		Ortholog of Candida albicans WO-1 : CAWG_03078
peak_2	Ca21chr1	1081981	1082481	2.10742	C1_05140W_A	orf19.4056	BRG1	Transcription factor; recruits Hda1 to hypha-specific promoters; Tn mutation affects filamentation; Hap43-repressed; Spider and flow model biofilm induced; required for Spider biofilm formation; Bcr1-repressed in RPMI a/a biofilms
peak_10	Ca21chr2	522869	523369	2.09032	C2_02590W_A	orf19.1585	ZRT2	Zinc transporter, essential for zinc uptake and acidic conditions tolerance; transcript induced by amphotericin B, interaction with macrophages; induced in oralpharyngeal candidiasis; Spider biofilm induced	ZRT2
peak_30	Ca21chr6	668470	668970	2.04246	C6_03170C_A	orf19.5604	MDR1	Plasma membrane MDR/MFS multidrug efflux pump; methotrexate is preferred substrate; overexpression in drug-resistant clinical isolates confers fluconazole resistance; repressed in young biofilms; rat catheter biofilm induced	FLR1
peak_13	Ca21chr3	866349	866849	2.04197	C3_04160W_A	orf19.5859	DAL8	Putative allantoate permease; fungal-specific (no human or murine homolog)
peak_4	Ca21chr1	2402668	2403168	2.01648	C1_10850W_A	orf19.2332		Ortholog of C. dubliniensis CD36 : Cd36_10180, C. parapsilosis CDC317 : CPAR2_210560, Candida tropicalis MYA-3404 : CTRG_04072, Candida albicans WO-1 : CAWG_00348 and Candida metapsilosis : CMET_2506
peak_4	Ca21chr1	2402668	2403168	2.01648	C1_10840C_A	orf19.2333		Ortholog(s) have role in retrograde transport, endosome to Golgi and cytoplasm, late endosome localization	TDA3
peak_33	Ca21chr7	300979	301479	2.01227	C7_01440W_A	orf19.6585		Ortholog(s) have role in protein maturation by [4Fe-4S] cluster transfer and mitochondrial matrix localization	BOL3
peak_32	Ca21chr7	70244	70744	1.99245	C7_00430W_A	orf19.7077		Putative ferric reductase; induced by Mac1 under copper starvation; Plc1-regulated; Rim101-repressed	FRE7
peak_23	Ca21chr5	155399	155899	1.98708	C5_00680W_A	orf19.920	RMT2	Minor protein arginine methyltransferases (PRMT) involved in methylation of arginine residues	RMT2
peak_35	Ca21chr7	917693	918193	1.98663	C7_04230W_A	orf19.7150	NRG1	Transcription factor/repressor; regulates chlamydospore formation/hyphal gene induction/virulence and rescue/stress response genes; effects both Tup1 dependent and independent regulation; flow model biofilm induced; Spider biofilm repressed	NRG2
peak_27	Ca21chr6	250413	250913	1.98228	C6_01290C_A	orf19.136	QDR3	Predicted membrane transporter, member of the drug:proton antiporter (12 spanner) (DHA1) family, major facilitator superfamily (MFS); Hap43p-repressed gene	QDR3
peak_27	Ca21chr6	250413	250913	1.98228	C6_01300W_A	orf19.137		Putative transferase involved in phospholipid biosynthesis; induced by alpha pheromone in SpiderM medium	CST26
peak_29	Ca21chr6	552209	552709	1.98194	C6_02680W_A	orf19.5539		Ortholog(s) have SNAP receptor activity, role in retrograde vesicle-mediated transport, Golgi to endoplasmic reticulum and SNARE complex, integral component of cytoplasmic side of endoplasmic reticulum membrane localization	USE1
peak_36	Ca21chrR	586746	587246	1.96424	CR_02630C_A	orf19.2822		Essential component of the conserved oligomeric Golgi complex; role in fusion of transport vesicles to Golgi compartments; rat catheter biofilm repressed	COG2
peak_3	Ca21chr1	2227862	2228362	1.96043	C1_10150W_A	orf19.4884	WOR1	Transcription factor ("master switch") of white-opaque phenotypic switching; required to establish and maintain the opaque state; opaque-specific, nuclear; regulates its own expression; suggested role in regulation of adhesion factors	MIT1
peak_38	Ca21chrR	1388511	1389011	1.95396	CR_06490C_A	orf19.717	HSP60	Heat shock protein; soluble in hyphae; regulated by Nrg1 and by iron; induced in high iron; heavy metal (cadmium) stress-induced; sumoylation target; protein present in exponential and stationary phase cells; Hap43-repressed	HSP60
peak_41	Ca21chrR	2168711	2169211	1.95368			orf19.7590_antisense
peak_34	Ca21chr7	378219	378719	1.93303	C7_01770W_A	orf19.6547		Ortholog of Candida albicans WO-1 : CAWG_05528
peak_34	Ca21chr7	378219	378719	1.93303	C7_01760C_A	orf19.6548	ISU1	Protein with similarity to NifU; possible role in iron-sulfur cluster biogenesis; induced in low iron; rat catheter biofilm induced; rat catheter and Spider biofilm induced	ISU1
peak_7	Ca21chr1	3120303	3120803	1.92694	C1_14150C_A	orf19.7222	PAM16	Putative maltase; regulated by Gcn4; repressed by amino acid starvation (3-AT); rat catheter biofilm induced	PAM16
peak_7	Ca21chr1	3120303	3120803	1.92694	C1_14160W_A	orf19.7223		Ortholog(s) have protein-lysine N-methyltransferase activity, role in peptidyl-lysine monomethylation and cytosol, nucleus localization	RKM3
peak_28	Ca21chr6	288584	289084	1.88643	C6_01440C_A	orf19.3440	FRP5	Protein with a GPR1/FUN34/yaaH family domain; flucytosine repressed
peak_37	Ca21chrR	597636	598136	1.88382	CR_02640W_A	orf19.2823	RFG1	HMG domain transcriptional repressor of filamentous growth and hyphal genes; in Tup1-dependent and -independent pathways; binds DNA; transcript not regulated by oxygen or serum; not responsible for hypoxic repression; Spider biofilm induced	ROX1
peak_11	Ca21chr2	829442	829942	1.87771	C2_03950W_A	orf19.828		Putative ribosomal protein, large subunit, mitochondrial precursor; repressed by prostaglandins; Spider biofilm repressed	MRPL24
peak_6	Ca21chr1	2870185	2870685	1.87477	C1_13140C_A	orf19.4941	TYE7	bHLH transcription factor; control of glycolysis; required for biofilm formation; hyphally regulated by Cph1, Cyr1; flucytosine, Hog1 induced; amphotericin B, caspofungin repressed; induced in flow model biofilm and planktonic cultures	TYE7
peak_6	Ca21chr1	2870185	2870685	1.87477	C1_13150W_A	orf19.4942		Ortholog of Candida albicans WO-1 : CAWG_00134
peak_24	Ca21chr5	254344	254844	1.85195	C5_01120W_A	orf19.1958		Dubious open reading frame
peak_16	Ca21chr3	1475225	1475725	1.84663	C3_06470W_A	orf19.7436	AAF1	Possible regulatory protein; possible adhesin-like; Glu-rich domain; production in S. cerevisiae increases endothelial cell adherence and flocculence; flow model biofilm, alkaline or caspofungin induced
peak_12	Ca21chr3	284079	284579	1.84496	C3_01330W_A	orf19.1718	ZCF8	Predicted Zn(II)2Cys6 transcription factor; repressed by fluphenazine treatment; required for yeast cell adherence to silicone substrate
peak_1	Ca21chr1	892489	892989	1.82899	C1_04300C_A	orf19.1065	SSA2	HSP70 family chaperone; cell wall fractions; antigenic; beta-defensin peptides impport; ATPase domain binds histatin 5; at hyphal surface, not yeast; farnesol-repressed in biofilm; flow model, Spider biofilm repressed; caspofungin repressed	SSA2
peak_22	Ca21chr4	1504333	1504833	1.82062	C4_06760W_A	orf19.3133	GUT2	Glycerol-3-phosphate dehydrogenase; Plc1p-regulated; rat catheter biofilm induced; Spider biofilm induced	GUT2
peak_9	Ca21chr2	517156	517656	1.8074	C2_02550C_A	orf19.1580		Protein of unknown function; Spider biofilm induced
peak_9	Ca21chr2	517156	517656	1.8074	C2_02560W_A	orf19.1581		Planktonic growth-induced gene
peak_25	Ca21chr5	337125	337625	1.80362	C5_01500C_A	orf19.4145	ZCF20	Zn(II)2Cys6 transcription factor orthologous to S. cerevisiae Hap1; regulated by Sef1, Sfu1; Hap43-induced; Spider biofilm induced	HAP1
peak_25	Ca21chr5	337125	337625	1.80362	C5_01510W_A	orf19.4146	SMD3	Putative core snRNP protein; induced upon adherence to polystyrene	SMD3
peak_15	Ca21chr3	1125145	1125645	1.80237	C3_05180W_A	orf19.5994	RHB1	Putative small G protein from the Ras superfamily involved in cell wall integrity and control of filamentous growth under nitrogen starvation; involved in activation of TOR1C during starvation response	RHB1
