# Supplementary material for: A Fungal Transcription Regulator of Vacuolar Function Modulates Candida albicans Interactions with Host Epithelial Cells
Source: mBio. 2021 Nov 16;12(6):e03020-21. doi: 10.1128/mBio.03020-21 (PMC8593675; doi:10.1128/mBio.03020-21)
Supplement: TABLE S2 [file mbio.03020-21-st002.xlsx]

## Sheet: zcf8 vs WT
ORF name	log2 (zcf8/WT)	padj	ORF common name	annotation	ortholog/best hit S.cerevisiae
C5_01670W_A	4.15531	0	DAL52	Putative allantoate permease; mutant is viable; similar but not orthologous to S. cerevisiae Dal5
C4_01340W_A	3.00731	6.79544e-81		Protein similar to GPI-linked cell-wall proteins; induced in low iron; Spider biofilm induced; regulated in Spider biofilms by Bcr1, Tec1, Ndt80, Brg1
C4_01330W_A	2.52496	3.13536e-115		Protein of unknown function; Spider biofilm induced
CR_06500C_A	1.86595	8.04225e-104		Protein of unknown function; Hap43-induced; regulated by Nrg1, Tup1; repressed by alpha pheromone in SpiderM medium; Spider biofilm induced; Bcr1-repressed in RPMI a/a biofilms
C2_05360C_A	1.58458	3.7989e-88	BIO32	Putative class III aminotransferase with a predicted role in biotin biosynthesis; Spider biofilm induced
C7_03310W_A	1.56019	2.05121e-26		Protein of unknown function; fluconazole-induced; Spider biofilm induced
C3_02750W_A	1.54687	9.07e-60		Protein with a ribonuclease III domain; flow model biofilm induced; Spider biofilm induced
C2_01270W_A	1.54168	4.25125e-74	CHA1	Similar to catabolic ser/thr dehydratases; repressed by Rim101; induced in low iron; regulated on white-opaque switch; filament induced; Tn mutation affects filamentation; flow model biofilm induced; Spider biofilm repressed
CR_07740W_A	1.53918	2.12941e-26		Ortholog of C. dubliniensis CD36 : Cd36_00150, Lodderomyces elongisporus NRLL YB-4239 : LELG_01269 and Candida tropicalis NEW ASSEMBLY : CTRG1_CGOB_00075
CR_06510W_A	1.44794	1.92962e-71		Protein of unknown function; Hap43-induced; rat catheter and Spider biofilm induced
C6_03320W_A	1.32072	1.17269e-84		Stationary phase enriched protein; Gcn4-regulated; induced by amino acid starvation (3-AT), benomyl or in azole-resistant strain that overexpresses MDR1; flow model biofilm induced; rat catheter biofilm repressed; overlaps orf19.5621	YHI9
CR_02060W_A	1.31125	5.05079e-33		Protein of unknown function; Spider biofilm induced
C1_02590C_A	1.1957	1.35034e-235	SNZ1	Stationary phase protein; vitamin B synthesis; induced byyeast-hypha switch, 3-AT or in azole-resistant strain overexpressing MDR1; soluble in hyphae; regulated by Gcn4, macrophage; Spider biofilm induced; rat catheter biofilm repressed	SNZ1
C2_02550C_A	1.15528	4.27204e-20		Protein of unknown function; Spider biofilm induced
C4_03700W_A	1.08323	1.40624e-104	VBA1	Predicted membrane transporter, member of the drug:proton antiporter (14 spanner) (DHA2) family, major facilitator superfamily (MFS)	VBA1
C1_02600W_A	1.05606	2.71293e-43	SNO1	Protein with a predicted role in pyridoxine metabolism; stationary phase protein; regulated by Tup1, Efg1; Spider biofilm induced	SNO1
C3_04340W_A	1.003	1.65166e-48	ATF1	Putative alcohol acetyltransferase; caspofungin repressed; expression depends on Tac1p
C2_00340C_A	0.993208	7.21847e-112	ARO8	Aromatic transaminase of the Ehrlich fusel oil pathway of aromatic alcohol biosynthesis; Rim101 independent alkaline induction; protein abundance affected by URA3 expression in CAI-4 strain; Gcn4-regulated; stationary phase enriched	ARO8
C2_09750W_A	0.982707	6.70603e-97	LEU42	Putative alpha-isopropylmalate synthase; fungal-specific; induced by human blood or polymorphonuclear cells; regulated by Gcn2 and Gcn4; stationary phase enriched protein; Spider biofilm induced
C1_08170C_A	0.963989	1.93422e-49	BUL1	Protein similar but not orthologous to S. cerevisiae Bul1; a protein involved in selection of substrates for ubiquitination; mutants are viable; macrophage/pseudohyphal-induced; rat catheter biofilm induced
C4_03940C_A	0.96266	1.79033e-128	PYC2	Putative pyruvate carboxylase; binds biotin cofactor; repressed by Ssk1 response regulator, by benomyl treatment, or in an azole-resistant strain overexpressing MDR1; stationary phase enriched protein; flow model biofilm repressed	PYC2
C4_00650W_A	0.951984	4.46402e-48	HIS5	Putative histidinol-phosphate aminotransferase; Gcn4p-regulated; protein present in exponential and stationary growth phase yeast cultures	HIS5
C1_08790W_A	0.907159	6.65976e-38	TPO3	Putative polyamine transporter; MFS-MDR family; induced by Sfu1, regulated upon white-opaque; decreased expression in hyphae vs yeast-form cells; regulated by Nrg1; Spider biofilm repressed	TPO2
C1_10060C_A	0.902081	4.06287e-15		Protein of unknown function; transcript regulated by white-opaque switch; flow model biofilm induced; Spider biofilm induced
C7_03330C_A	0.8875	3.08785e-123	SHM1	Mitochondrial serine hydroxymethyltransferase; complements the glycine auxotrophy of an S. cerevisiae shm1 null shm2 null gly1-1 triple mutant; protein present in exponential and stationary growth phase yeast cultures	SHM1
C7_03340C_A	0.87512	8.695e-15	PRR2	Putative serine/threonine protein kinase; mutation confers resistance to 5-fluorocytosine (5-FC)
C1_08400C_A	0.852091	8.20583e-98	GCV2	Glycine decarboxylase P subunit; protein of glycine catabolism; repressed by Efg1; Hog1-induced; induced by Rim101 at acid pH; transcript induced in elevated CO2; stationary phase enriched protein	GCV2
C5_03060C_A	0.843232	9.25674e-63	TNA1	Putative nicotinic acid transporter; detected at germ tube plasma membrane by mass spectrometry; transcript induced upon phagocytosis by macrophage; rat catheter biofilm induced	TNA1
C2_04460W_A	0.822606	3.7203e-64	LYS22	Homocitrate synthase, minor isoform; repressed by nitric oxide and by hypoxia; protein level decreases in stationary phase cultures; induced by ketoconazole, Spider biofilm induced; flow model biofilm repressed
C3_03070W_A	-0.800346	8.51474e-24		Putative transporter similar to MDR proteins; fungal-specific; Spider biofilm induced
C4_05580C_A	-0.801159	9.90123e-48		Secreted protein; exogenously expressed protein is a substrate for Kex2 processing in vitro; fluconazole-regulated; Spider biofilm induced
CR_04220C_A	-0.818511	1.65682e-16		Protein of unknown function; Spider biofilm induced
C1_07580C_A	-0.858616	2.1399e-18	PRY1	Pry family pathogenesis-related protein; extracellular; opaque specific transcript; repressed by alpha pheromone in SpiderM medium; possibly essential, disruptants not obtained by UAU1 method; Spider biofilm induced
C1_13080W_A	-0.903693	4.54667e-83	OP4	Ala- Leu- and Ser-rich protein; secreted; N-terminal hydrophobic region; possible glycosylation; opaque-specific transcript; repressed by alpha pheromone in opaque MTLa homozygotes; fluconazole-induced; Spider biofilm induced
C6_03790C_A	-1.01196	7.18165e-62	HGT10	Glycerol permease involved in glycerol uptake; member of the major facilitator superfamily; induced by osmotic stress, at low glucose in rich media, during cell wall regeneration; 12 membrane spans; Hap43p-induced gene	STL1
CR_10320W_A	-1.09496	5.16489e-45		Protein of unknown function; fluconazole-repressed; Spider biofilm induced
C4_05250W_A	-1.33356	8.85802e-11		Putative ubiquitin-protein ligase; role in protein ubiquitination; Spider biofilm induced
C3_07670W_A	-1.67079	9.59992e-168		P-Loop domain-containing protein of unknown function; transposon mutation affects filamentous growth; Spider biofilm induced	YDR090C
C3_01330W_A	-11.2866	4.08775e-14	ZCF8	Predicted Zn(II)2Cys6 transcription factor; repressed by fluphenazine treatment; required for yeast cell adherence to silicone substrate

## Sheet: ectopic vs WT
ORF name	log2 (ectopic ZCF8/WT)	padj	ORF common name	annotation	ortholog/best hit S.cerevisiae
C6_03480W_A	-5.96486	2.10512e-15	YMX6	Putative NADH dehydrogenase; macrophage-downregulated gene; induced by nitric oxide; rat catheter biofilm induced
C5_01670W_A	-4.78528	1.28218e-202	DAL52	Putative allantoate permease; mutant is viable; similar but not orthologous to S. cerevisiae Dal5
C6_03600C_A	-4.53908	1.73576e-135		Putative cytochrome P450; Spider biofilm induced
C2_02550C_A	-3.54061	1.63691e-79		Protein of unknown function; Spider biofilm induced
C4_06380W_A	-3.34773	1.52163e-96	SOU2	Protein similar to Sou1; not required for utilization of L-sorbose; Spider biofilm induced
C4_06710W_A	-3.18188	5.31635e-141		Putative NADP-dependent oxidoreductase; Hap43-repressed; induced by benomyl treatment; oxidative stress-induced via Cap1; rat catheter biofilm repressed
CR_10100C_A	-2.62335	7.97915e-18	INO1	Inositol-1-phosphate synthase; antigenic in human; repressed by farnesol in biofilm or by caspofungin; upstream inositol/choline regulatory element; glycosylation predicted; rat catheter, flow model induced; Spider biofilm repressed	INO1
C4_01840C_A	-2.28847	0		Putative dienelactone hydrolase; protein abundance is affected by URA3 expression in the CAI-4 strain background; protein present in exponential and stationary growth phase yeast cultures; rat catheter biofilm repressed	AIM2
C2_09590C_A	-2.08655	2.02476e-69		Ortholog(s) have copper ion transmembrane transporter activity, inorganic phosphate transmembrane transporter activity and role in cellular copper ion homeostasis, copper ion transmembrane transport, phosphate ion transmembrane transport	PIC2
C3_03460C_A	-1.9583	4.17101e-11		Protein of unknown function; upregulated by fluphenazine treatment or in an azole-resistant strain that overexpresses CDR1 and CDR2; transcript possibly regulated by Tac1
CR_08310C_A	-1.95215	4.03058e-57		S. pombe ortholog SPBC460.04c is a predicted sulfonate/alpha-ketoglutare dioxygenase; induced by nitric oxide; Spider biofilm induced
C2_04470W_A	-1.91498	8.86221e-70	ADH3	Putative NAD-dependent (R,R)-butanediol dehydrogenase; regulated by white-opaque switch; induced by nitric oxide independent of Yhb1; Spider biofilm induced
C3_00220W_A	-1.86868	0	HGT19	Putative MFS glucose/myo-inositol transporter; 20 member family; 12 transmembrane segments, extended N terminus; expressed in rich medium; Hap43, phagocytosis, rat catheter, Spider and flow model biofilm induced
CR_05170C_A	-1.86798	0	FDH1	Formate dehydrogenase; oxidizes formate to CO2; Mig1 regulated; induced by macrophages; fluconazole-repressed; repressed by Efg1 in yeast, not hyphal conditions; stationary phase enriched; rat catheter and Spider biofilm induced	FDH1
C1_01440C_A	-1.84411	2.06539e-46	POX18	Similar to Pox18, a peroxisomal protein; induced during chlamydospore formation in C. albicans and C. dubliniensis; A21 sequence updated based on new sequence and analysis, the allelic orf19.10841 was reinstated; Spider biofilm induced
CR_03280W_A	-1.80108	0	IFR2	Zinc-binding dehydrogenase; induced by benomyl, ciclopirox olamine, alpha pheromone, Hap43; regulated by oxidative stress via Cap1, osmotic stress via Hog1; protein present in exponential and stationary phase; rat catheter biofilm repressed
C3_00230C_A	-1.78005	3.53784e-12		Putative protein of unknown function; transcript is upregulated in clinical isolates from HIV+ patients with oral candidiasis; regulated by Ssn6
C7_01520W_A	-1.73282	1.68941e-156	FLU1	Multidrug efflux pump of the plasma membrane; MDR family member of the MFS (major facilitator superfamily) of transporters; involved in histatin 5 efflux; fungal-specific (no human/murine homolog)	TPO1
CR_04440C_A	-1.73273	3.78001e-48	RBR1	Glycosylphosphatidylinositol (GPI)-anchored cell wall protein; required for filamentous growth at acidic pH; expression repressed by Rim101 and activated by Nrg1; Hap43-induced
C1_10290W_A	-1.70732	2.5862e-107	GCA1	Extracellular/plasma membrane-associated glucoamylase; expressed in rat oral infection; regulated by carbohydrates, pH, galactose; promotes biofilm matrix formation; flow model biofilm induced; Bcr1 repressed in RPMI a/a biofilms
C2_05770W_A	-1.65735	2.71333e-112		Zn(II)2Cys6 domain transcription factor; regulated by Mig1 and Tup1; rat catheter and Spider biofilm induced
C2_02880C_A	-1.61533	1.35539e-36	EBP7	Putative NADPH oxidoreductase; mutation confers hypersensitivity to toxic ergosterol analog; oxidative stress-induced via Cap1p
C1_10550C_A	-1.60735	2.00442e-125	GCA2	Predicted extracellular glucoamylase; induced by ketoconazole; possibly essential, disruptants not obtained by UAU1 method; promotes biofilm matrix formation; Spider biofilm induced; Bcr1-induced in RPMI a/a biofilms
C4_03050C_A	-1.59012	1.29058e-256		Ortholog(s) have carboxypeptidase activity, role in nitrogen compound metabolic process, proteolysis involved in cellular protein catabolic process and fungal-type vacuole lumen localization	CPS1
C7_04180W_A	-1.51731	3.40924e-110	FAA2-3	Predicted acyl CoA synthetase
C3_05630W_A	1.5229	2.00659e-37	GTT1	Putative glutathione S-transferase; downregulated upon adherence to polystyrene; regulated upon white-opaque switching; induced in the presence of human neutrophils; oxidative stress-induced via Cap1p; regulated by Gcn2p, Gcn4p
C2_02230C_A	1.52699	2.07048e-286		Protein with a globin-like domain; repressed by alpha pheromone in SpiderM medium; Spider biofilm induced
C1_02520W_A	1.54133	3.00374e-133	SCW4	Putative cell wall protein; substrate for Kex2p processing in vitro; expression regulated by white-opaque switch; alkaline repressed; possibly essential (UAU1 method); flow model biofilm induced; Spider biofilm induced
C1_09150W_A	1.5621	2.21733e-278	AOX2	Alternative oxidase; cyanide-resistant respiration; induced by antimycin A, oxidants; growth; Hap43, chlamydospore formation repressed; rat catheter, Spider biofilm induced; regulated in Spider biofilms by Bcr1, Tec1, Ndt80, Brg1
C3_07160W_A	1.56958	1.11601e-158	PGA32	Putative GPI-anchored adhesin-like protein; induced in high iron; Spider biofilm induced
CR_00180C_A	1.57174	7.72246e-108	CHT1	Chitinase; putative N-terminal catalytic domain; has secretory signal sequence; lacks S/T region and N-glycosylation motifs of Chs2p and Chs3p; alkaline downregulated; expression not detected in yeast-form or hyphal cells
C1_07330W_A	1.61712	1.1272e-18	RME1	Zinc finger protein; controls meiosis in S. cerevisae; white-specific transcript; upregulation correlates with clinical development of fluconazole resistance; Upc2-regulated in hypoxia; flow model biofilm induced; Spider biofilm repressed	RME1
C2_02750C_A	1.61732	1.84324e-12		Ortholog of C. dubliniensis CD36 : Cd36_17620, C. parapsilosis CDC317 : CPAR2_212260, Candida tropicalis MYA-3404 : CTRG_01348, Candida albicans WO-1 : CAWG_04043 and Candida metapsilosis : CMET_2351
C6_00080C_A	1.67119	1.25978e-297		Protein of unknown function; opaque-specific transcript; fluconazole-repressed; induced in cyr1 mutant and in oralpharyngeal candidasis; Spider biofilm induced
C1_05890W_A	1.68514	3.32307e-258		Protein of unknown function; substrate for Kex2 processing in vitro; repressed by alpha pheromone in SpiderM medium; Spider biofilm induced; Bcr1-repressed in a/a RPMI biofilms
C1_12220W_A	1.71904	5.56679e-75	CDC6	Putative ATP-binding protein with a predicted role in DNA replication; member of conserved Mcm1p regulon; periodic mRNA expression, peak at cell-cycle M/G1 phase	CDC6
C1_02070W_A	1.75126	8.73611e-12	HSP31	Putative 30 kda heat shock protein; repressed during the mating process; rat catheter biofilm induced
C6_03170C_A	1.79689	7.71716e-64	MDR1	Plasma membrane MDR/MFS multidrug efflux pump; methotrexate is preferred substrate; overexpression in drug-resistant clinical isolates confers fluconazole resistance; repressed in young biofilms; rat catheter biofilm induced	FLR1
C4_01340W_A	1.79939	6.59943e-29		Protein similar to GPI-linked cell-wall proteins; induced in low iron; Spider biofilm induced; regulated in Spider biofilms by Bcr1, Tec1, Ndt80, Brg1
C4_05580C_A	1.88444	4.89345e-284		Secreted protein; exogenously expressed protein is a substrate for Kex2 processing in vitro; fluconazole-regulated; Spider biofilm induced
C1_07580C_A	1.90529	6.24159e-101	PRY1	Pry family pathogenesis-related protein; extracellular; opaque specific transcript; repressed by alpha pheromone in SpiderM medium; possibly essential, disruptants not obtained by UAU1 method; Spider biofilm induced
C1_13080W_A	1.92326	0	OP4	Ala- Leu- and Ser-rich protein; secreted; N-terminal hydrophobic region; possible glycosylation; opaque-specific transcript; repressed by alpha pheromone in opaque MTLa homozygotes; fluconazole-induced; Spider biofilm induced
CR_10320W_A	2.02009	1.32364e-172		Protein of unknown function; fluconazole-repressed; Spider biofilm induced
C1_06610C_A	2.16992	1.82306e-233	HAK1	Putative potassium transporter; similar to Schwanniomyces occidentalis Hak1p; amphotericin B induced; induced upon phagocytosis by macrophage; Hap43-repressed; rat catheter biofilm repressed
C2_09800C_A	2.79527	0		Protein of unknown function; expression regulated by white-opaque switch; repressed by alpha pheromone in SpiderM medium
