# Supplementary material for: A Fungal Transcription Regulator of Vacuolar Function Modulates Candida albicans Interactions with Host Epithelial Cells
Source: mBio. 2021 Nov 16;12(6):e03020-21. doi: 10.1128/mBio.03020-21 (PMC8593675; doi:10.1128/mBio.03020-21)
Supplement: TABLE S3 [file mbio.03020-21-st003.xlsx]

## Sheet: nigericin vs no_drug
standard name	log2 (nigericin/control)	padj	common name	annotation	ortholog/best hit S.cerevisiae
C4_01350W_A	7.38006	1.15162e-57		Protein of unknown function; rat catheter biofilm induced
CR_03920C_A	5.56532	0	TPO4	Putative sperimidine transporter; fungal-specific (no human or murine homolog); Spider biofilm induced; promoter bound by Tec1 and Ndt80; Bcr1-repressed in RPMI a/a biofilms	TPO4
C1_06870C_A	5.4469	1.71175e-14		Ortholog of C. parapsilosis CDC317 : CPAR2_208910, Candida tenuis NRRL Y-1498 : CANTEDRAFT_114047, Debaryomyces hansenii CBS767 : DEHA2D14388g and Pichia stipitis Pignal : PICST_37629
C1_03390W_A	5.01896	0	EHT1	Putative acyl-coenzymeA:ethanol O-acyltransferase; regulated by Sef1, Sfu1, and Hap43; induced by alpha pheromone in SpiderM medium; Spider biofilm induced; promoter bound by Ndt80	EHT1
C7_00770W_A	4.91274	6.52241e-86		Protein of unknown function; induced by benomyl or in an azole-resistant strain overexpressing MDR1; induced by nitric oxide; Spider biofilm induced
C5_02790C_A	4.66754	0	GAP1	Amino acid permease; antigenic in human/mouse; 10-12 transmembrane regions; regulated by nitrogen source; alkaline, GlcNAc, phagocytosis induced; WT virulence in mice; Spider and flow model biofilm induced
C3_03460C_A	4.60269	0		Protein of unknown function; upregulated by fluphenazine treatment or in an azole-resistant strain that overexpresses CDR1 and CDR2; transcript possibly regulated by Tac1
CR_06550C_A	4.45418	0		Protein of unknown function; induced by nitric oxide; predicted ORF from Assembly 19; removed from Assembly 20; restored based on transcription data
CR_02060W_A	4.43493	0		Protein of unknown function; Spider biofilm induced
C1_02980W_A	4.054	0	GOR1	Ortholog(s) have glyoxylate reductase (NAD+) activity, role in glyoxylate catabolic process and extracellular region localization	GOR1
C5_03500W_A	4.03062	0	GAP6	Broad-specificity amino acid permease; Plc1, Gcn4 regulated; rat catheter biofilm induced
C4_01340W_A	3.86518	4.93389e-212		Protein similar to GPI-linked cell-wall proteins; induced in low iron; Spider biofilm induced; regulated in Spider biofilms by Bcr1, Tec1, Ndt80, Brg1
C1_04450C_A	3.85537	0	FMA1	Putative oxidoreductase; induced by ciclopirox olamine; upregulation correlates with clinical development of fluconazole resistance; Spider biofilm repressed
C2_07410W_A	3.56602	0		Ortholog(s) have acylglycerol lipase activity, triglyceride lipase activity and role in medium-chain fatty acid biosynthetic process, triglyceride metabolic process	MGL2
CR_08990C_A	3.51845	0	SLP3	Plasma membrane protein implicated in stress response; similar to stomatin mechanoreception proteins; overexpression induces apoptotic-like cell death; absent from hyphal cells; induced by Rgt1; rat catheter and Spider biofilm induced
C1_11480W_A	3.49763	0	PHO84	High-affinity phosphate transporter; transcript regulated by white-opaque switch; Hog1, ciclopirox olamine or alkaline induced; caspofungin, stress repressed; required for normal TORC1 function	PHO84
C2_01270W_A	3.45835	0	CHA1	Similar to catabolic ser/thr dehydratases; repressed by Rim101; induced in low iron; regulated on white-opaque switch; filament induced; Tn mutation affects filamentation; flow model biofilm induced; Spider biofilm repressed
C4_03380C_A	3.44775	5.5701e-23	DAO2	Putative D-amino acid oxidase; rat catheter biofilm induced
C1_09300C_A	3.30848	1.265e-57		Has domain(s) with predicted metal ion binding activity
C6_03540W_A	3.23847	0		Predicted membrane transporter, member of the monocarboxylate porter (MCP) family, major facilitator superfamily (MFS); ketoconazole or caspofungin repressed; Spider biofilm induced
C3_04340W_A	3.23181	0	ATF1	Putative alcohol acetyltransferase; caspofungin repressed; expression depends on Tac1p
CR_06500C_A	3.20435	0		Protein of unknown function; Hap43-induced; regulated by Nrg1, Tup1; repressed by alpha pheromone in SpiderM medium; Spider biofilm induced; Bcr1-repressed in RPMI a/a biofilms
C7_03570W_A	3.18997	0	ARG4	Argininosuccinate lyase, catalyzes the final step in the arginine biosynthesis pathway; alkaline downregulated; flow model biofilm induced; Spider biofilm induced	ARG4
C1_02970W_A	3.11104	0		Predicted aminotransferase based on S. pombe ortholog SPBC660.12c; flow model biofilm induced
C4_03340C_A	2.99359	5.86741e-15		Protein with homology to NADH dehydrogenase; regulated by Sef1p-, Sfu1p-, and Hap43p
C5_05190W_A	2.97157	1.6474e-95	PCL5	Putative cyclin for Pho85 kinase; Gcn4-induced; suppresses toxicity of C. albicans Gcn4 overproduction in S. cerevisiae via increased Pho85-dependent phosphorylation and degradation of Gcn4; rat catheter and Spider biofilm induced	PCL5
C6_03230W_A	2.95816	0	ARG3	Putative ornithine carbamoyltransferase; Gcn4-regulated; Hap43-induced; repressed in alkalinizing medium; rat catheter and Spider biofilm induced	ARG3
C5_04490C_A	2.93009	0	CAR1	Arginase; arginine catabolism; transcript regulated by Nrg1, Mig1, Tup1; colony morphology-related regulation by Ssn6; alkaline induced; protein decreased in stationary phase; sumoylation target; flow model biofilm induced	CAR1
C4_06670W_A	2.92078	6.5234e-198		Ortholog of C. dubliniensis CD36 : Cd36_46140, C. parapsilosis CDC317 : CPAR2_501210, C. auris B8441 : B9J08_001807 and Candida tenuis NRRL Y-1498 : CANTEDRAFT_97195
C3_05220W_A	2.91296	0	CDR1	Multidrug transporter of ABC superfamily; transports phospholipids in an in-to-out direction; induced by beta-estradiol, progesterone, corticosteroid, or cholesterol; Spider biofilm induced	PDR5
C6_03320W_A	2.90613	0		Stationary phase enriched protein; Gcn4-regulated; induced by amino acid starvation (3-AT), benomyl or in azole-resistant strain that overexpresses MDR1; flow model biofilm induced; rat catheter biofilm repressed; overlaps orf19.5621	YHI9
C3_04890W_A	2.90553	0	CDR2	Multidrug transporter, ATP-binding cassette (ABC) superfamily; transports phospholipids, in-to-out direction; overexpressed in azole-resistant isolates; repressed in young biofilms
C5_02000C_A	2.88895	0	ACH1	Acetyl-coA hydrolase; acetate utilization; nonessential; soluble protein in hyphae; antigenic in human; induced on polystyrene adherence; farnesol-, ketoconazole-induced; no human or murine homolog; stationary phase-enriched protein	ACH1
C4_00650W_A	2.88699	0	HIS5	Putative histidinol-phosphate aminotransferase; Gcn4p-regulated; protein present in exponential and stationary growth phase yeast cultures	HIS5
CR_00620C_A	2.88598	0	ARG1	Argininosuccinate synthase; arginine synthesis; Gcn4, Rim101 regulated; induced by amino acid starvation (3-AT), benomyl treatment; stationary phase enriched protein; repressed in alkalinizing medium; rat catheter, Spider biofilm induced	ARG1
C1_08410C_A	2.85547	0	SAM4	Putative S-adenosylmethionine-homocysteine methyltransferase; Hap43-repressed; alkaline induced; Spider biofilm repressed	SAM4
C1_02590C_A	2.84643	0	SNZ1	Stationary phase protein; vitamin B synthesis; induced byyeast-hypha switch, 3-AT or in azole-resistant strain overexpressing MDR1; soluble in hyphae; regulated by Gcn4, macrophage; Spider biofilm induced; rat catheter biofilm repressed	SNZ1
CR_02570C_A	2.83225	0		Ortholog(s) have triglyceride lipase activity, role in triglyceride catabolic process and peroxisomal matrix localization	LPX1
C2_04460W_A	2.81708	0	LYS22	Homocitrate synthase, minor isoform; repressed by nitric oxide and by hypoxia; protein level decreases in stationary phase cultures; induced by ketoconazole, Spider biofilm induced; flow model biofilm repressed
C2_04230W_A	2.80656	0	BAT21	Putative branched chain amino acid aminotransferase; regulated by Gcn4, Gcn2; induced in response to amino acid starvation (3-aminotriazole treatment); early-stage flow model biofilm formation	BAT2
C2_02030W_A	2.77945	0	ARO3	3-deoxy-D-arabinoheptulosonate-7-phosphate synthase; aromatic amino acid synthesis; GCN-regulated; feedback-inhibited by phe if expressed in S. cerevisiae; decreased in stationary phase; flow model biofilm repressed	ARO3
C6_01060C_A	2.77108	2.59502e-184	CAN2	Basic amino acid permease; arginine metabolism; regulated by Nrg1/Tup1; caspofungin, flucytosine induced; colony morphology-related regulation by Ssn6; Hap43-repressed; rat catheter and Spider biofilm induced; promoter bound by Efg1	CAN1
C1_04290C_A	2.72167	0	ACS2	Acetyl-CoA synthetase; antigenic during human and murine infection; induced by Efg1; macrophage-induced protein; soluble protein in hyphae; gene contains intron; flow model and Spider biofilm repressed	ACS2
CR_00210W_A	2.70554	0	ALK2	N-Alkane inducible cytochrome P450
CR_03120W_A	2.6717	0		Ortholog of S. cerevisiae Mpm1; a mitochondrial intermembrane space protein of unknown function; Hap43-repressed; Spider biofilm induced	MPM1
C2_09060C_A	2.6502	0	ASN1	Putative asparagine synthetase; soluble protein in hyphae; regulated by Rim101; decreased expression at pH 4 vs pH 8; protein detected during exponential and stationary phases of yeast-form growth	ASN2
C2_09750W_A	2.64489	0	LEU42	Putative alpha-isopropylmalate synthase; fungal-specific; induced by human blood or polymorphonuclear cells; regulated by Gcn2 and Gcn4; stationary phase enriched protein; Spider biofilm induced
C6_03700W_A	2.59266	0	ALS1	Cell-surface adhesin; adhesion, virulence, immunoprotective roles; band at hyphal base; Rfg1, Ssk1, Spider biofilm induced; flow model biofilm repressed; CAI-4 strain background effects; promoter bound Bcr1, Tec1, Efg1, Ndt80, and Brg1
C7_03720C_A	2.56395	0	HIS7	Putative imidazole glycerol phosphate synthase; histidine biosynthesis; no human/murine homolog; transcription induced by histidine starvation; regulated by Gcn2p and Gcn4p; higher protein level in stationary phase	HIS7
C4_00140C_A	2.55923	0	HIS4	Multifunctional enzyme that catalyzes three steps of histidine biosynthesis, with phosphoribosyl-AMP cyclohydrolase, phosphoribosyl-ATP diphosphatase, and histidinol dehydrogenase activities; required for wild-type adhesion to human calls	HIS4
CR_09920W_A	2.55596	0		Predicted amino acid transport domain; transcript upregulated in clinical strains from HIV+ patients with oral candidiasis; alkaline upregulated by Rim101; rat catheter, Spider and flow model biofilm induced
CR_07740W_A	2.54198	9.71199e-93		Ortholog of C. dubliniensis CD36 : Cd36_00150, Lodderomyces elongisporus NRLL YB-4239 : LELG_01269 and Candida tropicalis NEW ASSEMBLY : CTRG1_CGOB_00075
C2_06210C_A	2.54035	0	SER1	Putative 3-phosphoserine aminotransferase; predicted role in serine and glycine biosynthesis; protein present in exponential and stationary yeast growth phases; Spider biofilm repressed	SER1
C6_00330C_A	2.53075	0	GNP1	Similar to asparagine and glutamine permease; fluconazole, caspofungin induced; regulated by Nrg1, Mig1, Tup1, Gcn2, Gcn4, and alkaline regulated by Rim101; repressed during chlamydospore formation; rat catheter, flow model biofilm induced	AGP1
C2_04810W_A	2.48056	9.15062e-301	HIS3	Imidazoleglycerol-phosphate dehydratase, enzyme of histidine biosynthesis; functionally complements S. cerevisiae his3-1 mutation; hyphal-induced expression; regulated by Gcn2p and Gcn4p; fungal-specific (no human or murine homolog)	HIS3
C3_02750W_A	2.47793	1.1285e-201		Protein with a ribonuclease III domain; flow model biofilm induced; Spider biofilm induced
C1_10060C_A	2.45709	2.25444e-175		Protein of unknown function; transcript regulated by white-opaque switch; flow model biofilm induced; Spider biofilm induced
C2_00760C_A	2.45602	0		Proten of unknown function; transcript positively regulated by Sfu1; Hap43 repressed; Spider biofilm induced
C2_01180W_A	2.43315	2.05029e-233	COX17	Putative copper metallochaperone; Hap43p-repressed gene; rat catheter biofilm induced; Spider biofilm induced	COX17
CR_06510W_A	2.42993	0		Protein of unknown function; Hap43-induced; rat catheter and Spider biofilm induced
C4_05400C_A	2.42468	0		D-arabinose 5-phosphate isomerase; has GutQ domain which is associated with phosphosugar binding; other biofilm induced; rat catheter and Spider biofilm induced; F-12/CO2 early biofilm induced
C1_05110C_A	2.40191	0	ARO4	3-deoxy-D-arabinoheptulosonate-7-phosphate synthase; aromatic amino acid biosynthesis; GCN-regulated; feedback-inhibited by tyrosine if produced in S. cerevisiae Aro3p and Aro4p catalyze same reaction; protein decreases in stationary phase	ARO4
C2_00340C_A	2.39703	0	ARO8	Aromatic transaminase of the Ehrlich fusel oil pathway of aromatic alcohol biosynthesis; Rim101 independent alkaline induction; protein abundance affected by URA3 expression in CAI-4 strain; Gcn4-regulated; stationary phase enriched	ARO8
C1_10360C_A	2.39525	0		Putative protein of unknown function; Hap43p-repressed gene; increased transcription is observed upon fluphenazine treatment; possibly transcriptionally regulated by Tac1p; induced by nitric oxide; fungal-specific (no human/murine homolog	YCR061W
C1_14190C_A	2.37471	1.7798e-14		Protein phosphatase inhibitor; Hap43-repressed; homozygous Tn insertion decreases colony wrinkling but does not block hyphal growth in liquid media; mutation confers hypersensitivity to toxic ergosterol analog; Spider biofilm induced	YPI1
C3_01480C_A	2.35473	5.49322e-284	RKI1	Ortholog(s) have ribose-5-phosphate isomerase activity and role in pentose-phosphate shunt, pyridoxine biosynthetic process	RKI1
C2_05360C_A	2.34837	2.24573e-254	BIO32	Putative class III aminotransferase with a predicted role in biotin biosynthesis; Spider biofilm induced
C1_09400C_A	2.32725	2.71627e-204	FTH1	Protein similar to S. cerevisiae Fth1p, a high affinity iron transporter for intravacuolar stores of iron; repressed by Sfu1p, amphotericin B, caspofungin; induced by alkaline pH, ciclopirox olamine; regulated by Sef1p, Sfu1p, and Hap43p	FTH1
C4_02720C_A	2.29802	0		Putative plasma membrane protein; Plc1-regulated; Spider biofilm induced	SFK1
C6_04510C_A	2.28817	1.53113e-168		Has domain(s) with predicted ATP binding, ligase activity, forming carbon-nitrogen bonds activity, role in tRNA processing and cytoplasm localization
C2_09220W_A	2.28507	0	DDR48	Immunogenic stress-associated protein; filamentation regulated; induced by benomyl/caspofungin/ketoconazole or in azole-resistant strain; Hog1, farnesol, alkaline repressed; stationary phase enriched; Spider, flow model biofilm induced	DDR48
C3_07220C_A	2.27948	0	PRO2	Putative gamma-glutamyl phosphate reductase with a predicted role in proline biosynthesis; regulated by Gcn2p and Gcn4p	PRO2
C1_02600W_A	2.26287	9.36825e-276	SNO1	Protein with a predicted role in pyridoxine metabolism; stationary phase protein; regulated by Tup1, Efg1; Spider biofilm induced	SNO1
C4_01330W_A	2.26285	1.5104e-108		Protein of unknown function; Spider biofilm induced
C6_01420C_A	2.25728	0		Putative oxidoreductase; Hap43-repressed gene
C1_01740W_A	2.24099	0	CTN1	Carnitine acetyl transferase; required for growth on nonfermentable carbon sources, not for hyphal growth or virulence in mice; induced in macrophage; macrophage/pseudohyphal-repressed after 16 hr; rat catheter, Spider biofilm induced	YAT1
C1_02820W_A	2.24066	0	LYS2	Heterodimeric alpha-aminoadipate reductase large subunit; lysine biosynthesis; predicted binding sites for AMP and alpha-aminoadipate; inhibited by lys or thialysine; regulated by Gcn2 and Gcn4; Spider biofilm induced, flow model repressed	LYS2
C5_03860W_A	2.23077	0	HAM1	Putative deoxyribonucleoside triphosphate pyrophosphohydrolase; caspofungin repressed; regulated by Gcn2p and Gcn4p	HAM1
CR_06490C_A	2.2146	0	HSP60	Heat shock protein; soluble in hyphae; regulated by Nrg1 and by iron; induced in high iron; heavy metal (cadmium) stress-induced; sumoylation target; protein present in exponential and stationary phase cells; Hap43-repressed	HSP60
C5_00450C_A	2.20961	0	IFG3	Putative D-amino acid oxidase; Spider biofilm induced
C1_04470C_A	2.20112	7.40217e-157		Protein of unknown function; transcript detected in high-resolution tiling arrays; transcription induced by alpha pheromone in SpiderM medium; Spider and early-stage flow model biofilm induced
C2_04010C_A	2.19714	0	HSP21	Small heat shock protein; role in stress response and virulence; fluconazole-downregulated; induced in cyr1 or ras1 mutant; stationary phase enriched protein; detected in some, not all, biofilm extracts; Spider biofilm induced
C1_11270W_A	2.19482	0		Cell wall protein; induced in core stress response and core caspofungin response; iron-regulated; amphotericin B, ketoconazole, and hypoxia induced; regulated by Cyr1, Ssn6; induced in oralpharyngeal candidasis; Spider biofilm repressed
C4_05540W_A	2.17594	0	HOM3	Putative L-aspartate 4-P-transferase; fungal-specific (no human or murine homolog); regulated by Gcn2 and Gcn4; early-stage flow model biofilm induced	HOM3
C4_05320W_A	2.17064	0	LYS1	Saccharopine dehydrogenase (biosynthetic); enzyme of alpha-aminoadipate lysine biosynthesis pathway; functionally complements S. cerevisiae lys1 mutation; fungal-specific (no human or murine homolog)	LYS1
C4_01090C_A	2.15473	4.85356e-119		Possile protease; mutation confers hypersensitivity to toxic ergosterol analog
C7_01540W_A	2.12118	5.37439e-39	ALK6	Putative cytochrome P-450 of N-alkane-induced detoxification; macrophage-induced gene
C4_00160C_A	2.11055	0	CAR2	Ornithine aminotransferase; arginine metabolism; alkaline induced; mutant sensitivite to toxic ergosterol analog, to amphotericin B; exponential and stationary phase yeast; flow model biofilm induced; rat catheter, Spider biofilm repressed	CAR2
C5_01800C_A	2.09725	0	HIP1	Amino acid permeases; alkaline, flucytosine induced; regulated by Plc1, Gcn2 and Gcn4; fungal-specific; Spider biofilm induced
C2_06470W_A	2.09707	0	RTA2	Flippase involved in sphingolipid long chain base release; mediates calcineurin-dependent ER stress response and resistance to azoles; Plc1p, Ca2+, calcineurin-regulated;	RSB1
C6_04210C_A	2.09262	8.26503e-266	ATM1	Member of MDR subfamily of ABC family; ortholog of S. cerevisiae ABC transporter, Atm1; induced in low iron; induced by nitric oxide independent of Yhb1	ATM1
C4_03940C_A	2.08054	0	PYC2	Putative pyruvate carboxylase; binds biotin cofactor; repressed by Ssk1 response regulator, by benomyl treatment, or in an azole-resistant strain overexpressing MDR1; stationary phase enriched protein; flow model biofilm repressed	PYC2
C7_01170C_A	2.05583	2.66784e-207		Putative oxidoreductase; mutation confers hypersensitivity to toxic ergosterol analog; rat catheter and Spider biofilm induced
C7_03230C_A	2.05523	3.71952e-43		Protein of unknown function; transcript detected on high-resolution tiling arrays; Spider biofilm induced
CR_09070C_A	-2.02887	2.76144e-115		Protein of unknown function; Hap43-induced; transcript induced early in infection of reconstituted human epithelium, while expression of the C. dubliniensis ortholog is not upregulated; mutants are viable; rat catheter biofilm repressed
C7_00630C_A	-2.03347	3.72558e-15		Putative protein of unknown function; transcript is upregulated in clinical isolates from HIV+ patients with oral candidiasis; regulated by Sef1, Sfu1, and Hap43
C1_01330C_A	-2.04338	5.87263e-67	DUT1	dUTP pyrophosphatase; cell-cycle regulated if expressed in S. cerevisiae; upstream MluI and SCB elements; 17-beta-estradiol, ethynyl estradiol, macrophage induced; decreased in stationary phase yeast; rat catheter, Spider biofilm repressed	DUT1
C3_02700W_A	-2.05404	1.78826e-73	SMC3	Protein similar to S. cerevisiae Smc3p, which is an ATPase involved in sister chromatid cohesion; likely to be essential for growth, based on an insertional mutagenesis strategy	SMC3
C6_04610C_A	-2.0712	6.24947e-146	NAG3	Putative MFS transporter; similar to Nag4; required for wild-type mouse virulence and cycloheximide resistance; in gene cluster that includes genes encoding enzymes of GlcNAc catabolism; Spider biofilm repressed
CR_00930W_A	-2.07454	5.37222e-35	ATO10	Putative fungal-specific transmembrane protein; rat catheter and Spider biofilm induced
C3_04300C_A	-2.08545	2.03016e-221	POL1	Putative DNA directed DNA polymerase alpha; RNA abundance regulated by cell cycle, tyrosol and cell density; rat catheter biofilm induced	POL1
C4_04400C_A	-2.0879	2.86467e-20		Protein of unknown function; Spider biofilm induced
C3_02480C_A	-2.08793	0	CCP1	Cytochrome-c peroxidase N terminus; Rim101, alkaline pH repressed; induced in low iron or by macrophage interaction; oxygen-induced activity; regulated by Sef1, Sfu1, and Hap43; Spider biofilm induced; rat catheter biofilm repressed	CCP1
C6_03110C_A	-2.09911	2.41527e-23		Ortholog of S. cerevisiae : ASA1, C. glabrata CBS138 : CAGL0K07920g, C. dubliniensis CD36 : Cd36_63960, C. parapsilosis CDC317 : CPAR2_600230 and C. auris B8441 : B9J08_002518	ASA1
CR_03470W_A	-2.10306	9.51789e-143		Protein of unknown function; repressed by alpha pheromone in SpiderM medium; transcript induced by Mnl1 under weak acid stress	CIP1
C7_00290C_A	-2.14745	2.01353e-77	HGT13	Predicted sugar transporter, involved in glycerol utilization; member of the major facilitator superfamily; 12 transmembrane; gene has intron; oxidative stress-induced via Cap1p; expressed in rich medium, 2% glucose
C5_00980W_A	-2.15281	1.6785e-206	TRY3	RING-finger transcription factor; regulator of yeast form adherence; required for yeast cell adherence to silicone substrate; Spider biofilm induced
C2_09020W_A	-2.18827	0	CDC47	Phosphorylated protein described as having role in control of cell division; RNA abundance regulated by tyrosol and cell density; merged with orf19.201 in Assembly 20; unmerged from orf19.201 in a revision of Assembly 21	MCM7
CR_07820W_A	-2.25717	4.40871e-21		Protein with monooxygenase domains; flow model biofilm induced
C4_01770W_A	-2.2599	1.92609e-290	POL30	Proliferating cell nuclear antigen (PCNA), forms homotrimeric sliding clamp for DNA polymerases; RNA abundance regulated by tyrosol, cell density; induced by flucytosine, interaction with macrophages; stationary phase enriched protein	POL30
C3_01930W_A	-2.27962	0	PXP2	Putative acyl-CoA oxidase; enzyme of fatty acid beta-oxidation; induced during macrophage infection; opaque specific transcript; putative peroxisome targeting signal; Spider biofilm induced
C2_06680W_A	-2.29085	0	FRP3	Putative ammonium transporter; upregulated in the presence of human neutrophils; fluconazole-downregulated; repressed by nitric oxide; Spider biofilm induced; rat catheter biofilm repressed	ATO2
C6_02250W_A	-2.299	4.08302e-40		Predicted methyltransferase; downregulated by fluphenazine treatment or in an azole-resistant strain that overexpresses CDR1 and CDR2
CR_00180C_A	-2.31638	1.9877e-104	CHT1	Chitinase; putative N-terminal catalytic domain; has secretory signal sequence; lacks S/T region and N-glycosylation motifs of Chs2p and Chs3p; alkaline downregulated; expression not detected in yeast-form or hyphal cells
C7_03910W_A	-2.32141	3.16166e-70	OGG1	Mitochondrial glycosylase/lyase; repairs oxidative damage to mitochondrial DNA, contributes to UVA resistance, role in base-excision repair; Spider biofilm induced	OGG1
C1_13630W_A	-2.32243	0	CYB2	Putative cytochrome b2 precursor; induced in high iron; alkaline repressed; colony morphology-related gene regulation by Ssn6; Hap43-repressed; pider biofilm induced	CYB2
C6_00080C_A	-2.32572	1.01585e-238		Protein of unknown function; opaque-specific transcript; fluconazole-repressed; induced in cyr1 mutant and in oralpharyngeal candidasis; Spider biofilm induced
C1_08900W_A	-2.33009	3.42151e-182		Protein of unknown function; hyphal-induced expression, regulated by Cyr1, Ras1, Efg1; Hap43-induced gene; Spider biofilm induced
C2_08170W_A	-2.33404	1.32032e-164		Putative sterol deacetylase; flow model biofilm induced; rat catheter biofilm repressed	SAY1
CR_08310C_A	-2.34442	1.45365e-55		S. pombe ortholog SPBC460.04c is a predicted sulfonate/alpha-ketoglutare dioxygenase; induced by nitric oxide; Spider biofilm induced
C5_03310C_A	-2.35382	1.1058e-83	PCL1	Cyclin homolog; transcript induced by filamentous growth; induced by alpha pheromone in SpiderM medium	PCL1
C4_01250W_A	-2.35418	8.67483e-31	NAT4	Putative histone acetyltransferase; involved in regulation of white-opaque switch; early-stage flow model biofilm induced; Spider biofilm induced	NAT4
C1_09870W_A	-2.36254	5.82186e-76	HCM1	Protein with forkhead domain; similar to S. cerevisiae Hcm1p; Hap43p-induced gene	HCM1
CR_02110W_A	-2.38374	4.97446e-217	MCM6	Putative MCM DNA replication initiation complex component; mRNA expression peak at cell-cycle M/G1 phase; regulated by tyrosol and cell density; repressed by alpha pheromone in SpiderM medium; Hap43-induced gene	MCM6
C5_01360W_A	-2.39019	7.55783e-81	CFL4	C-terminus similar to ferric reductases; induced in low iron; Sfu1-repressed; ciclopirox olamine induced; colony morphology-related gene regulation by Ssn6; Hap43-repressed; Sef1-regulated	FRE2
C6_00070C_A	-2.39199	3.17034e-281	PGA25	Putative GPI-anchored adhesin-like protein; fluconazole-downregulated; induced in oralpharyngeal candidasis; Spider biofilm induced
C4_00430W_A	-2.39288	0	MEP2	Ammonium permease and regulator of nitrogen starvation-induced filamentation; 11 predicted transmembrane regions; in low nitrogen cytoplasmic C-terminus activates Ras/cAMP and MAPK signal transduction pathways to induce filamentation	MEP2
C3_03580C_A	-2.39397	5.12779e-126	GTT13	Putative glutathione S-transferase; opaque-specific transcript; repressed by alpha pheromone in SpiderM medium; Spider biofilm induced
C3_03710W_A	-2.39799	8.44701e-233	CCC1	Manganese transporter; required for normal filamentous growth; mRNA binds She3, localized to hyphal tips; repressed by NO, alkaline pH; colony morphology-related regulation by Ssn6; regulated by Sef1, Sfu1, Hap43; Spider biofilm induced	CCC1
CR_03830C_A	-2.40159	5.39975e-219	MCM2	Phosphorylated protein of unknown function; transcription is periodic with a peak at M/G1 phase of the cell cycle	MCM2
C1_02110C_A	-2.45333	0	HGT2	Putative MFS glucose transporter; 20 member C. albicans glucose transporter family; 12 probable membrane-spanning segments; expressed in rich medium with 2% glucose; rat catheter and Spider biofilm induced
C3_05980C_A	-2.45747	0	FAA2	Putative acyl CoA synthetase; expression regulated upon white-opaque switch; rat catheter biofilm induced; Spider biofilm induced
C3_03360W_A	-2.47064	1.21956e-87	FCY2	Purine-cytosine permease of pyrimidine salvage; mutation associated with resistance to flucytosine in clinical isolates; transposon mutation affects filamentation; farnesol-upregulated in biofilm
C1_09430W_A	-2.49082	2.72691e-172		Putative membrane protein; induced by alpha pheromone in SpiderM medium; Hap4-induced gene; Spider biofilm induced	RSN1
C6_03790C_A	-2.50391	0	HGT10	Glycerol permease involved in glycerol uptake; member of the major facilitator superfamily; induced by osmotic stress, at low glucose in rich media, during cell wall regeneration; 12 membrane spans; Hap43p-induced gene	STL1
CR_04220C_A	-2.50712	1.97688e-61		Protein of unknown function; Spider biofilm induced
C2_10350C_A	-2.50848	0	ACS1	Acetyl-CoA synthetase; induced by human neutrophils; fluconazole-repressed; regulated by Nrg1/Mig1; colony morphology-related gene regulation by Ssn6; only in stationary phase cultures; rat catheter biofilm repressed, Spider biofilm induced	ACS1
C4_03620C_A	-2.53595	1.44673e-159	CDR3	Transporter of the Pdr/Cdr family of the ATP-binding cassette superfamily; transports phospholipids out-to-in; expressed in opaque-phase cells; induced by macrophage interaction; fluconazole-repressed; Spider biofilm induced
C1_12220W_A	-2.56703	2.77709e-40	CDC6	Putative ATP-binding protein with a predicted role in DNA replication; member of conserved Mcm1p regulon; periodic mRNA expression, peak at cell-cycle M/G1 phase	CDC6
C1_12550C_A	-2.60769	6.25203e-269	CDC54	Putative pre-replication complex helicase subunit; transcript regulated by Nrg1 and Mig1; periodic mRNA expression, peak at cell-cycle M/G1 phase; Hap43-induced	MCM4
C1_02990C_A	-2.65256	4.19678e-73	XOG1	Exo-1,3-beta-glucanase; 5 glycosyl hydrolase family member; affects sensitivity to chitin and glucan synthesis inhibitors; not required for yeast-to-hypha transition or for virulence in mice; Hap43-induced; Spider biofilm induced	EXG1
C1_14020W_A	-2.69255	8.10704e-77		Putative Rho GDP dissociation inhibitor; induced by nitric oxide independent of Yhb1p
C1_08330C_A	-2.70649	0	ADH2	Alcohol dehydrogenase; soluble in hyphae; expression regulated by white-opaque switching; regulated by Ssn6; indued by Mnl1 in weak acid stress; protein enriched in stationary phase yeast cultures; Spider biofilm induced	ADH1
C4_04020C_A	-2.71593	5.53199e-63		Protein of unknown function; induced by Rgt1
C2_07350W_A	-2.73833	0	MCM3	Putative DNA replication protein; periodic mRNA expression, peak at cell-cycle M/G1 phase; Spider biofilm induced	MCM3
CR_09050C_A	-2.74987	2.2974e-49		Has domain(s) with predicted DNA binding, nucleic acid binding activity
C7_00870W_A	-2.75541	1.12773e-238		Putative guanine deaminase; mutation confers hypersensitivity to toxic ergosterol analog; Spider biofilm induced	GUD1
C2_06250C_A	-2.79631	4.21919e-273	CDC46	Putative hexameric MCM complex subunit; predicted role in control of cell division; periodic mRNA expression. peak at cell-cycle M/G1 phase; regulated by tyrosol, cell density, Plc1; repressed by alpha pheromone in SpiderM medium	MCM5
C1_13670W_A	-2.83923	0	OSM2	Putative mitochondrial fumarate reductase; regulated by Ssn6p, Gcn2p, and Gcn4p; Hog1p-downregulated; stationary phase enriched protein; Hap43p-repressed gene	OSM1
C3_01060W_A	-2.84354	1.28371e-45		Ortholog of C. dubliniensis CD36 : Cd36_29340, Candida tropicalis NEW ASSEMBLY : CTRG1_CGOB_00055, Spathaspora passalidarum NRRL Y-27907 : spas_CGOB_00040 and Candida albicans WO-1 : CAWG_00248
C2_06990W_A	-2.90205	7.49974e-129		Protein of unknown function; expression regulated by white-opaque switch; repressed by alpha pheromone in SpiderM medium; Spider biofilm induced
C4_02230C_A	-2.95878	1.46489e-114		Catechol 1,2-dioxygenase (1,2-CTD), involved in degradation of aromatic compounds; Spider biofilm induced
C5_01670W_A	-2.99316	3.23818e-78	DAL52	Putative allantoate permease; mutant is viable; similar but not orthologous to S. cerevisiae Dal5
C1_01440C_A	-3.04226	2.64107e-12	POX18	Similar to Pox18, a peroxisomal protein; induced during chlamydospore formation in C. albicans and C. dubliniensis; A21 sequence updated based on new sequence and analysis, the allelic orf19.10841 was reinstated; Spider biofilm induced
C5_04220W_A	-3.04492	1.57612e-10	MRV5	Planktonic growth-induced gene
C3_01540W_A	-3.13104	4.1239e-45		Plasma-membrane-localized protein; filament induced; Hog1, ketoconazole, fluconazole and hypoxia-induced; regulated by Nrg1, Tup1, Upc2; induced by prostaglandins; flow model biofilm induced; rat catheter and Spider biofilm repressed
C3_07160W_A	-3.16191	1.71338e-194	PGA32	Putative GPI-anchored adhesin-like protein; induced in high iron; Spider biofilm induced
C1_05080W_A	-3.16853	1.11036e-264	GPT1	GABA/polyamine transporter; 9 to 11 membrane spanning segments; complements GABA uptake defect of an S. cerevisiae uga4 put4 gap1 triple mutant; complements growth of an S. cerevisiae spe1 mutant under polyamine limitation
C1_14220C_A	-3.22187	0	FTR2	High-affinity iron permease; probably interacts with ferrous oxidase; regulated by iron level, ciclopirox olamine, amphotericin B, caspofungin; complements S. cerevisiae ftr1 iron transport defect; Hap43-repressed; Spider biofilm induced
C3_05450C_A	-3.27832	0		Protein of unknown function; Hap43-repressed gene; repressed by nitric oxide; Spider biofilm induced
C1_05960W_A	-3.35663	0	PGA45	Putative GPI-anchored cell wall protein; repressed in core caspofungin response; Hog1-induced; regulated by Ssn6; Mob2-dependent hyphal regulation; flow model biofilm induced
C2_03610W_A	-3.36955	0	FMO2	Protein with a monooxygenase domain; Spider biofilm induced
C4_01160W_A	-3.55166	9.29084e-156	CRD2	Metallothionein; for adaptation to growth in high copper; basal transcription is cadmium-repressed; Ssn6 regulated; complements copper sensitivity of an S. cerevisiae cup1 mutant; regulated by Sef1, Sfu1, and Hap43; Spider biofilm induced
C6_03360C_A	-3.69466	3.23142e-209		Ortholog of C. dubliniensis CD36 : Cd36_63640, C. auris B8441 : B9J08_001441, Pichia stipitis Pignal : PICST_32878 and Candida guilliermondii ATCC 6260 : PGUG_03423
C5_04380C_A	-3.73658	8.60003e-30		Ortholog of Candida albicans WO-1 : CAWG_04810
C6_03850C_A	-3.74529	0	IHD1	GPI-anchored protein; alkaline, hypha-induced; regulated by Nrg1, Rfg1, Tup1 and Tsa1, Tsa1B in minimal media at 37; oralpharyngeal candidasis induced ; Spider biofilm induced; regulated in Spider biofilms by Tec1, Efg1, Ndt80, Rob1, Brg1	YFL067W
C5_01380W_A	-3.77719	1.03446e-27	CFL5	Ferric reductase; induced in low iron; ciclopirox olamine, flucytosine induced; amphotericin B, Sfu1 repressed; Tbf1, Hap43 induced	FRE3
C2_01540W_A	-3.78114	0		S. pombe ortholog SPCC576.01c is a predicted sulfonate dioxygenase; possibly transcriptionally regulated upon hyphal formation; Spider biofilm induced
C4_01070W_A	-3.96972	0	HGT17	Putative MFS family glucose transporter; 20 members in C. albicans; 12 probable membrane-spanning segments; induced at low (0.2%, compared to 2%) glucose in rich media; Spider biofilm induced
C3_05630W_A	-4.03216	1.9511e-56	GTT1	Putative glutathione S-transferase; downregulated upon adherence to polystyrene; regulated upon white-opaque switching; induced in the presence of human neutrophils; oxidative stress-induced via Cap1p; regulated by Gcn2p, Gcn4p
C2_03350W_A	-4.05585	0	PGA17	Putative GPI-anchored protein; exogenously expressed protein substrate for Kex2 processing in vitro; repressed by alpha pheromone in SpiderM medium; macrophage-induced; induced in oralpharyngeal candidiasis; Spider biofilm induced
C7_03740C_A	-4.24472	1.58923e-33		Putative protein of unknown function; transcript is upregulated in clinical isolates from HIV+ patients with oral candidiasis; Spider biofilm induced
C2_08260W_A	-4.50755	0		Protein of unknown function; Hap43-repressed gene; by Rgt1; repressed in Spider biofilms by Bcr1, Tec1, Brg1, Rob1 and induced by Efg1, Ndt80; Spider biofilm induced
C6_04620C_A	-4.58658	1.09374e-60	NAG4	Putative transporter; fungal-specific; similar to Nag3p and to S. cerevisiae Ypr156Cp and Ygr138Cp; required for wild-type mouse virulence and wild-type cycloheximide resistance; gene cluster encodes enzymes of GlcNAc catabolism
C3_00920W_A	-4.74805	0	ATO1	Putative fungal-specific transmembrane protein; induced by Rgt1; Spider biofilm induced
C6_01440C_A	-5.35436	0	FRP5	Protein with a GPR1/FUN34/yaaH family domain; flucytosine repressed
C1_05890W_A	-5.38948	0		Protein of unknown function; substrate for Kex2 processing in vitro; repressed by alpha pheromone in SpiderM medium; Spider biofilm induced; Bcr1-repressed in a/a RPMI biofilms
CR_03450W_A	-5.60419	1.34694e-39	HXT5	Putative sugar transporter; induced by ciclopirox olamine; Snf3-induced; alkaline repressed; colony morphology-related gene regulation by Ssn6; possibly essential gene
C1_02520W_A	-5.67905	0	SCW4	Putative cell wall protein; substrate for Kex2p processing in vitro; expression regulated by white-opaque switch; alkaline repressed; possibly essential (UAU1 method); flow model biofilm induced; Spider biofilm induced
C2_02060C_A	-5.68246	0	FMO1	Putative oxidoreductase; mutation confers hypersensitivity to toxic ergosterol analog, and to amphotericin B
CR_03580C_A	-5.78116	7.32353e-62		Putative MFS transporter; predicted ORF in Assembly 20; removed from Assembly 21; restored based on conservation among several Candida species
C1_07580C_A	-5.79082	1.12757e-113	PRY1	Pry family pathogenesis-related protein; extracellular; opaque specific transcript; repressed by alpha pheromone in SpiderM medium; possibly essential, disruptants not obtained by UAU1 method; Spider biofilm induced
C2_02230C_A	-5.83513	0		Protein with a globin-like domain; repressed by alpha pheromone in SpiderM medium; Spider biofilm induced
C4_05580C_A	-6.08879	3.40492e-39		Secreted protein; exogenously expressed protein is a substrate for Kex2 processing in vitro; fluconazole-regulated; Spider biofilm induced
C1_13080W_A	-6.2983	0	OP4	Ala- Leu- and Ser-rich protein; secreted; N-terminal hydrophobic region; possible glycosylation; opaque-specific transcript; repressed by alpha pheromone in opaque MTLa homozygotes; fluconazole-induced; Spider biofilm induced
C3_06580W_A	-6.78742	0	JEN1	Lactate transporter; induced by lactic acid, activated by Cat8; alkaline repressed by Rim101; localizes to plasma membrane; Spider biofilm induced	JEN1
C2_09800C_A	-7.16848	8.44484e-59		Protein of unknown function; expression regulated by white-opaque switch; repressed by alpha pheromone in SpiderM medium
CR_10320W_A	-7.93762	4.84081e-128		Protein of unknown function; fluconazole-repressed; Spider biofilm induced
C7_00280W_A	-8.84658	1.0652e-250	HGT12	Glucose, fructose, mannose transporter; major facilitator superfamily; role in macrophage-induced hyphal growth; detected at germ tube plasma membrane by mass spectrometry; Snf3p-induced; 12 probable transmembrane segments
